# Supplementary material for: Suboptimal Performance of Hepatocellular Carcinoma Prediction Models in Patients with Hepatitis B Virus-Related Cirrhosis
Source: Diagnostics (Basel). 2022 Dec 20;13(1):3. doi: 10.3390/diagnostics13010003 (PMC9818663; doi:10.3390/diagnostics13010003)
Supplement: Supplementary file 1 [file diagnostics-13-00003-s001.zip]

Archive with 1 entries (1 files):
- diagnostics-2017451-supplementary.pdf
